# Supplementary material for: Discrete Survival Model Analysis of Plasmodium falciparum Response to Artemisinin-Based Combination Therapies among Children in Regions of Varying Malaria Transmission in Cameroon
Source: Pathogens. 2021 Aug 30;10(9):1106. doi: 10.3390/pathogens10091106 (PMC8465257; doi:10.3390/pathogens10091106)
Supplement: Supplementary file 1 [file pathogens-10-01106-s001.zip]

Archive with 1 entries (1 files):
- pathogens-1313011-supplementary.pdf
